# Supplementary material for: Exploring the dynamics and interplay of human papillomavirus and cervical tumorigenesis by integrating biological data into a mathematical model
Source: BMC Bioinformatics. 2020 May 5;21(Suppl 7):152. doi: 10.1186/s12859-020-3454-5 (PMC7199323; doi:10.1186/s12859-020-3454-5)
Supplement: Supplementary file 1 — Additional file 1. Collected Datasets. This file includes three datasheets about HR-HPV data from all infections, single infections and each HR-HPV type in each lesion group. [file 12859_2020_3454_MOESM1_ESM.xls]

## Sheet: All_Infections
HPV	Normal	ASCUS	LSIL	HSIL
16	370	91	15	68
18	154	25	7	9
31	95	24	1	8
33	85	25	1	8
35	102	20	2	2
39	341	51	10	6
45	55	5	1	2
51	252	41	7	2
52	526	73	7	11
56	216	37	12	3
58	395	64	10	16
59	131	22	2	1
68	98	18	5	0
HR	2262	357	54	105
Total	15706	785	69	133

## Sheet: Single_Infections
HPV	Normal	ASCUS	LSIL	HSIL
16	253	63	10	51
18	109	14	1	3
31	57	15	1	4
33	52	13	0	5
35	58	10	0	1
39	193	16	2	2
45	34	3	0	2
51	168	18	2	1
52	384	37	4	4
56	133	15	7	2
58	271	31	5	6
59	83	11	0	0
68	19	2	1	0
HR	1814	248	33	81
Total	15258	676	48	109

## Sheet: each type in each group
HPV	Cytology	All	Single	Multiple	All Subjects	All HR-HPV	Single HR-HPV
16	Normal	370	253	117	2262	1814	448
16	ASC-US	91	63	28	357	248	109
16	LSIL	15	10	5	105	81	21
16	HSIL	68	51	17	54	33	24
18	Normal	154	109	45	2262	1814	448
18	ASC-US	25	14	11	357	248	109
18	LSIL	7	1	6	105	81	21
18	HSIL	9	3	6	54	33	24
31	Normal	95	57	38	2262	1814	448
31	ASC-US	24	15	9	357	248	109
31	LSIL	1	1	0	105	81	21
31	HSIL	8	4	4	54	33	24
33	Normal	85	52	33	2262	1814	448
33	ASC-US	25	13	12	357	248	109
33	LSIL	1	0	1	105	81	21
33	HSIL	8	5	3	54	33	24
35	Normal	102	58	44	2262	1814	448
35	ASC-US	20	10	10	357	248	109
35	LSIL	2	0	2	105	81	21
35	HSIL	2	1	1	54	33	24
39	Normal	341	193	148	2262	1814	448
39	ASC-US	51	16	35	357	248	109
39	LSIL	10	2	8	105	81	21
39	HSIL	6	2	4	54	33	24
45	Normal	55	34	21	2262	1814	448
45	ASC-US	5	3	2	357	248	109
45	LSIL	1	0	1	105	81	21
45	HSIL	2	2	0	54	33	24
51	Normal	252	168	84	2262	1814	448
51	ASC-US	41	18	23	357	248	109
51	LSIL	7	2	5	105	81	21
51	HSIL	2	1	1	54	33	24
52	Normal	526	384	142	2262	1814	448
52	ASC-US	73	37	36	357	248	109
52	LSIL	7	4	3	105	81	21
52	HSIL	11	4	7	54	33	24
56	Normal	216	133	83	2262	1814	448
56	ASC-US	37	15	22	357	248	109
56	LSIL	12	7	5	105	81	21
56	HSIL	3	2	1	54	33	24
58	Normal	395	271	124	2262	1814	448
58	ASC-US	64	31	33	357	248	109
58	LSIL	10	5	5	105	81	21
58	HSIL	16	6	10	54	33	24
59	Normal	131	83	48	2262	1814	448
59	ASC-US	22	11	11	357	248	109
59	LSIL	2	0	2	105	81	21
59	HSIL	1	0	1	54	33	24
68	Normal	98	19	79	2262	1814	448
68	ASC-US	18	2	16	357	248	109
68	LSIL	5	1	4	105	81	21
68	HSIL	0	0	0	54	33	24
